# Supplementary material for: Stationary-State Statistics of a Binary Neural Network Model with Quenched Disorder
Source: Entropy (Basel). 2019 Jun 26;21(7):630. doi: 10.3390/e21070630 (PMC7515124; doi:10.3390/e21070630)
Supplement: Supplementary file 1 [file entropy-21-00630-s001.zip]

Archive with 2 entries (2 files):
- Permanent.py
- Statistics.py
